# Supplementary material for: Seasonal Population Dynamics of Mosquitoes in Taipei, Taiwan
Source: Insects. 2026 Jun 5;17(6):592. doi: 10.3390/insects17060592 (PMC13299400; doi:10.3390/insects17060592)
Supplement: Supplementary file 1 [file insects-17-00592-s001.zip]

Archive with 1 entries (1 files):
- insects-4204886-supplementary.pdf
